# Supplementary material for: Hybrid Nanoparticle-Assisted Chemo-Photothermal Therapy and Photoacoustic Imaging in a Three-Dimensional Breast Cancer Cell Model
Source: Int J Mol Sci. 2023 Dec 12;24(24):17374. doi: 10.3390/ijms242417374 (PMC10743567; doi:10.3390/ijms242417374)
Supplement: Supplementary file 1 [file ijms-24-17374-s001.zip]

Archive with 1 entries (1 files):
- ijms-2722960-supplementary.pdf
